# Supplementary material for: Histone Variant H2A.J Is Enriched in Luminal Epithelial Gland Cells
Source: Genes (Basel). 2021 Oct 22;12(11):1665. doi: 10.3390/genes12111665 (PMC8619693; doi:10.3390/genes12111665)
Supplement: Supplementary file 1 [file genes-12-01665-s001.zip]

Archive with 3 entries (3 files):
- SupplementaryFigures_H2A.JLuminalEpithelial_RedonEtAl.pdf
- SupplementaryTable1.pdf
- SupplementaryTableS2_T47DandH2A.J-KO_TrancriptomeAnalysis.xlsx
